# Supplementary material for: Evolutionary Aspects of Hypericin Productivity and Endogenous Phytohormone Pools Evidenced in Hypericum Species In Vitro Culture Model
Source: Plants (Basel). 2022 Oct 18;11(20):2753. doi: 10.3390/plants11202753 (PMC9609395; doi:10.3390/plants11202753)
Supplement: Supplementary file 1 [file plants-11-02753-s001.zip]

Archive with 1 entries (1 files):
- plants-1922173-Supplementary.pdf
